# Supplementary material for: Exogenous melatonin enhances salt secretion from salt glands by upregulating the expression of ion transporter and vesicle transport genes in Limonium bicolor
Source: BMC Plant Biol. 2020 Oct 27;20:493. doi: 10.1186/s12870-020-02703-x (PMC7590734; doi:10.1186/s12870-020-02703-x)
Supplement: Supplementary file 4 — Additional file 4. All data generated during this study. [file 12870_2020_2703_MOESM4_ESM.xlsx]

## Sheet: Figure 1
the shoot dry weight	0+0		0+5		300+0		300+5
	0.785		0.906		0.542		0.594
	0.745		0.867		0.502		0.587
	0.766		0.862		0.516		0.577
	0.774		0.876		0.514		0.584
	0.747		0.885		0.498		0.588

## Sheet: Figure 2
the density of salt gland
	0+0		0+5		300+0		300+5
	12		13		24		30
	14		19		26		26
	16		13		27		24
	12		15		24		24
	14		12		21		23
total number of salt glands
	0+0		0+5		300+0		300+5
	3.98		5.25		4.9		6.76
	3.96		5.3		4.63		6.7
	4.11		5.26		4.7		6.71
	4.14		5.19		4.87		6.75
	4.01		5.22		4.78		6.78

## Sheet: Figure 3
melatonin content
	0+0		0+5		300+0		300+5
	0.1282		0.2497		0.2168		0.2576
	0.1186		0.2384		0.1981		0.2524
	0.1306		0.2602		0.2202		0.2467
	0.1259		0.2261		0.2049		0.2456
	0.1311		0.2467		0.2033		0.2515

## Sheet: Figure 4.
Na+
	0+0		0+5		300+0		300+5
	0.0739		0.0657		0.2689		0.2087
	0.0778		0.0782		0.2334		0.2408
	0.0654		0.0721		0.2342		0.1959
	0.0663		0.0658		0.2657		0.2265
	0.0766		0.0705		0.2521		0.2328
Cl-
	0+0		0+5		300+0		300+5
	0.01144		0.00993		0.0473		0.0462
	0.00943		0.00868		0.0554		0.0455
	0.00906		0.00846		0.0531		0.0468
	0.00849		0.00956		0.0515		0.0454
	0.00997		0.00915		0.0502		0.0475
K+
	0+0		0+5		300+0		300+5
	0.1413		0.1203		0.1535		0.1334
	0.1424		0.1139		0.1578		0.1295
	0.1418		0.1174		0.1546		0.1327
	0.1421		0.1144		0.1567		0.1306
	0.1416		0.1168		0.1554		0.1318

## Sheet: Figure 5
The total amount of Na+ secreted by a single leaf
	0+0		0+5		300+0		300+5
	170.88		265.45		307.65		613.95
	180.16		285.39		318.21		596.84
	177.75		268.94		314.45		608.67
	173.47		281.67		310.91		599.98
	175.16		277.56		310.28		605.73
the total amount of Na+ secreted by a salt gland
		0+0		0+5		300+0		300+5
		74.65		78.55		147.66		162.58
		78.47		70.48		143.34		157.41
		75.28		75.68		145.77		160.64
		76.52		72.11		147.16		158.78
		77.36		73.73		143.63		158.05

## Sheet: Figure 6 and Figure 7
LBHKT1						LBSOS1						LBNHX1
	0+0	0+5	300+0	300+5			0+0	0+5	300+0	300+5			0+0	0+5	300+0	300+5
12h	1.5	3.3	2.7	3.69			1.45	1.37	1.15	13.24			1.5	1.58	0.44	9.89
12h	1	2.4	3.5	2.77			1	0.95	1.5	13.72			1	1.82	0.56	10.67
12h	0.5	3.6	2.02	4.37			0.55	1.76	0.8	12.76			0.5	1.34	0.32	9.12
24h	1.91	5.01	4.26	3.52			1.5	11.55	17.26	20.02			0.91	9.19	7.55	16.28
24h	2.297	5.18	3.48	3.06			1.3	11.56	18.03	20.55			1.08	9.55	7.79	17.42
24h	1.528	4.82	5	4.05			1.7	11.54	16.48	19.51			0.74	8.83	7.31	15.05
36h	1.96	7.56	5.37	5.87			1.3	2.87	3.26	13.9			1.19	3.07	3.97	9.63
36h	2.27	7.29	5.24	5.44			1.6	2.72	3.74	13.93			1.73	3.62	4.74	10.54
36h	1.69	7.83	5.46	6.3			1	2.9	2.78	13.87			0.65	2.41	3.19	8.79
48h	2.29	15.87	16.94	20.41			1.53	4.43	2.96	10.36			1.94	2.27	1.13	3.39
48h	1.45	15.54	17.12	20.73			1.86	3.48	3.73	10.92			2.38	2.71	1.44	3.47
48h	3.03	16.16	17.68	22.43			1.18	5.34	2.19	9.78			1.57	1.83	0.82	3.31
72h	1.93	16.08	11.3	13.13			1.95	5.67	3.07	4.89			1.9	2.18	1.86	2.75
72h	1.28	16.34	11.67	13.08			2.07	6.36	3.44	5.46			2.77	3.06	2.15	3.61
72h	2.58	15.72	10.92	13.95			1.83	4.94	2.61	4.32			1.03	1.3	1.57	1.89
LBPMA						LBVAP27						LBVAMP121						LBVAMP721
	0+0	0+5	300+0	300+5			0+0	0+5	300+0	300+5			0+0	0+5	300+0	300+5			0+0	0+5	300+0	300+5
12h	1	1.16	1.09	12.27			1	1.33	0.79	3.33			1	1.2	0.97	1.04			1	1.33	0.91	5.45
12h	1.45	1.41	1.34	12.71			1.49	1.65	1.01	3.51			1.53	1.42	1.13	1.32			1.55	1.59	1.12	5.63
12h	0.55	0.94	0.8	11.76			0.51	1.01	0.57	3.15			0.47	0.98	0.76	0.76			0.45	1.07	0.7	5.27
24h	1.94	4.33	4.45	9.36			1.38	3.06	1.72	3.45			1.08	3.62	3.48	6.22			0.95	1.67	3.43	4.23
24h	2.22	4.75	4.63	9.82			1.47	3.68	2.68	4.44			1.41	3.66	3.73	7.14			1.08	2.1	3.99	4.6
24h	1.66	3.91	4.27	8.9			1.29	2.44	0.76	2.46			0.75	3.58	3.23	5.3			0.82	1.24	2.87	3.86
36h	1.71	2.12	1.8	8.53			1.59	1.68	1.31	2.41			1.35	3.6	2.91	6.07			1.72	3.22	2.97	4.12
36h	2.68	2.58	2.11	8.85			2.14	1.81	1.47	2.65			1.84	4.5	3.82	6.38			2.35	3.86	3.45	4.47
36h	0.74	1.66	1.49	8.21			1.04	1.55	1.15	2.17			0.86	2.7	2	5.76			1.18	2.61	2.52	3.79
48h	1.26	2.31	1.4	3.05			1.2	1.75	1.51	2.27			1.86	2.08	1.87	2.67			1.89	3.21	3.05	4.44
48h	2.1	2.7	1.87	3.82			1.36	1.87	1.84	2.84			2.47	2.71	2.05	3.43			1.97	3.22	3.16	4.8
48h	0.42	1.92	0.93	2.27			1.04	1.63	1.18	1.7			1.25	1.45	1.66	1.85			1.81	3.2	2.94	4.08
72h	1.72	1.77	0.98	2.62			1.55	1.92	1.51	1.7			1.55	1.71	1.25	1.92			1.8	2.26	2.54	3.04
72h	2.06	2.32	0.99	3.15			1.57	2.44	1.54	1.92			2.05	2.13	2.03	2.79			2.47	2.51	2.83	3.1
72h	1.38	1.22	0.97	2.07			1.53	1.4	1.48	1.48			1.05	1.29	0.47	1.05			1.13	2.01	2.25	2.98
